# Supplementary material for: African Trypanosomiasis: Extracellular Vesicles Shed by Trypanosoma brucei brucei Manipulate Host Mononuclear Cells
Source: Biomedicines. 2021 Aug 20;9(8):1056. doi: 10.3390/biomedicines9081056 (PMC8394715; doi:10.3390/biomedicines9081056)
Supplement: Supplementary file 1 [file biomedicines-09-01056-s001.zip]

Archive with 1 entries (1 files):
- biomedicines-1323143-supplementary.pdf
